# Supplementary material for: Multi‐Omics Analysis Reveals TO Gene's Association With Food Selection and Lifespan in Minor‐Worker Ants Post‐Queen Loss
Source: Ecol Evol. 2025 Jun 7;15(6):e71508. doi: 10.1002/ece3.71508 (PMC12144595; doi:10.1002/ece3.71508)
Supplement: Supplementary file 1 — Data S1. [file ECE3-15-e71508-s001.xlsx]

## Sheet: observation data
Refuse pile		5 days		25 days
		QR	QL	QR	QL
	1	4	3	6	3
	2	3	2	5	3
	3	3	4	3	4
	4	4	2	5	2
	5	2	2	3	3
	6	3	4	4	4
	7	3	3	5	4
	8	3	3	4	3
	9	4	5	5	5
	10	3	2	5	3
	11	4	3	4	3
	12	3	3	5	4
Food transportation： dried yellow mealworm		5 days		25 days
		QR	QL	QR	QL
	1	3	3	4	7
	2	3	3	4	6
	3	2	2	5	5
	4	3	4	6	5
	5	3	3	7	5
	6	4	3	10	6
	7	5	2	7	8
	8	4	1	5	4
	9	3	2	6	7
	10	4	3	7	7
	11	5	1	6	5
	12	5	3	5	5
Food transportation： white granulated sugar		5 days		25 days
		QR	QL	QR	QL
	1	20	12	33	15
	2	15	17	31	10
	3	17	14	27	17
	4	18	19	36	23
	5	20	17	22	10
	6	20	18	21	9
	7	18	18	17	6
	8	17	15	32	11
	9	16	17	36	17
	10	19	19	33	10
	11	20	15	30	9
	12	15	11	25	9
		25 days		45 days
Number of corpses		QR	QL	QR	QL
	1	19	14	72	34
	2	38	21	93	49
	3	14	17	57	37
	4	10	10	65	28
	5	31	28	88	46
The initial number of ants		QR	QL	QR	QL
	1	304	310	304	310
	2	324	308	324	308
	3	318	312	318	312
	4	308	312	308	312
	5	322	302	322	302
%
